# Supplementary material for: Fasting-mimicking diet causes hepatic and blood markers changes indicating reduced biological age and disease risk
Source: Nat Commun. 2024 Feb 20;15:1309. doi: 10.1038/s41467-024-45260-9 (PMC10879164; doi:10.1038/s41467-024-45260-9)
Supplement: Supplementary file 3 — Source Data [file 41467_2024_45260_MOESM3_ESM.xlsx]

## Sheet: NCT02158897_data_Fig.2
				BMI		Total Fat		SAT		VAT		VAT (>25 BMI)		HFF		HFF (>25BMI)		HFF (>5 %)		PFF		Glucose		HOMA >99 Glucose		HbA1c >99 Glucose		Lymphoid:Meyeloid Ratio
				FMD		FMD		FMD		FMD		FMD		FMD		FMD		FMD		FMD		FMD		FMD		FMD		CTRL		FMD		FMD > 40yrs
ID	Group at Enrollment	Sex	Race	BL	3 FMD	BL	3 FMD	BL	3 FMD	BL	3 FMD	BL	3 FMD	BL	3 FMD	BL	3 FMD	BL	3 FMD	BL	3 FMD	BL	3 FMD	BL	3 FMD	BL	3 FMD	BL	3 mo	BL	3 FMD	BL	1 FMD	3 FMD
1	FMD	F	A
2	FMD	M	W
3	FMD	F	B
4	FMD	F	W
5	FMD	M	W
6	Control	M	W																											0.362398	0.363636	0.362398	0.374269	0.363636
7	Control	M	W																											0.682243	0.626984
8	Control	F	W
9	FMD	F	W																			102	89							0.589958	0.419142	0.589958	0.589404	0.419142
10	Control	F	H																									0.404682	0.315789	0.315789	0.59322
11	Control	M	H																									0.447811	0.298701	0.298701	0.446945
12	FMD	F	B																											0.305903	0.361502
13	Control	F	W																									0.271989	0.52809	0.52809	0.487179	0.52809	0.285476	0.487179
14	FMD	M	W																											0.287425	0.295775	0.287425	0.309524	0.295775
15	FMD	F	W
16	Control	F	B
17	Control	F	A
18	FMD	F	B
19	FMD	F	W																											0.306043	0.39726	0.306043	0.372032	0.39726
20	Control	F	H
21	FMD	F	W
22	Control	M	W																									0.487342	0.414141	0.414141	0.414791
23	Control	F	W																			103	89					0.59292	0.446384	0.446384	0.501832
24	Control	M	W																			113	101					0.576763	0.576923	0.576923	1
25	Control	M	W																			108	93	0.5	0.4			0.798107	0.711712	0.711712	0.726027
26	Control	M	W																			99	94	1.7	1.2			0.440922	0.438849	0.438849	0.319797
27	FMD	F	H
28	Control	F	W																									0.388102	0.6	0.6	0.645022
29	FMD	F	W
30	Control	M	A																			101	98	3	3.4			0.73913	0.488203	0.488203	0.902174
31	FMD
32	FMD	F	W
33	FMD	M	H																											0.431579	0.393728
34	Control	M	W																											0.603333	0.697095	0.603333	0.320988	0.697095
35	FMD	M	W																			107	102	2.9	2.8					0.57767	0.641337	0.57767	0.511879	0.641337
36	Control	F	W
37	FMD	M	B
38	Control	M	W
39	FMD	M	W																									0.428571	0.541353
40	FMD	M	W																											0.294118	0.34375	0.294118	0.370558	0.34375
41	FMD
42	Control	M	W																			103	93	1.3	0.9					0.541353	0.481481	0.393035	0.649123	0.728395
43	FMD	F	W																									0.506024	0.484375	0.393035	0.728395
44	FMD	M	A																			112	98	0.5	0.5					0.75	0.702128	0.75	0.714286	0.702128
45	FMD	F	A
46	Control	F	W																									0.6	0.707143	0.484375	0.689394
47	FMD	M	W																											0.472393	0.546392	0.472393	0.633466	0.546392
48	Control	F	A
49	Control	M	A	28.5	27.9	24033	23362	3.55	3.27	2.42	2.31	2.42	2.31	15.26	9.14	15.26	9.14	15.26	9.14	3.11	3.74	104	99	1.6	0.5	6.1	5.8	0.754386	0.770833	0.707143	0.633188	0.707143	0.812121	0.633188
50	FMD	F	W
51	FMD	F	W																											0.465969	0.376667
52	Control	F	H																											0.770833	0.555556
53	FMD	F	H																											0.373368	0.443223	0.373368	0.396694	0.443223
54	FMD	F	H
55	FMD	F	H
56	Control	F	W
57	Control	F	A																									0.513514	0.608187
58	FMD	F	H																									0.392857	0.284574	0.638418	0.728261	0.638418	0.584906	0.728261
59	FMD	M	A																			101	72	1.2	1.1					0.387435	0.553785	0.387435	0.56682	0.553785
60	Control	F	W																											0.608187	0.666667	0.608187	0.683849	0.666667
61	Control	F	W																			101	83	1	0.5	5.5	5	0.412844	0.538217	0.284574	0.435685	0.284574	0.622857	0.435685
62	Control	F	W																									0.533742	0.510929
63	FMD	M	H																											0.63253	0.757143	0.63253	0.821705	0.757143
64	Control	M	W																									0.437908	0.387528	0.538217	0.6	0.538217	0.513605	0.6
65	Control	M	B																									0.524625	0.558442	0.510929	0.541779	0.510929	0.480296	0.541779
66	FMD	F	A																											0.009009	0.45614
67	Control	F	H																											0.387528	0.476543	0.387528	0.396694	0.476543
68	Control	F	W																											0.558442	0.632768
69	Control	F	W																									0.457346	0.3875
70	FMD	F	O																											0.545988	0.534632
71	FMD	M	A																											0.627063	0.570934
72	Control	M	H																											0.3875	0.545455	0.3875	0.452381	0.545455
73	FMD	F	H																											0.534483	0.518072
74	Control	F	H
75	Control	F	H
76	Control	F	H
77	Control	F	W
78	FMD	F	W																											0.650655	0.640816	0.650655	0.407104	0.640816
79	Control	M	W
80	Control	F	H																									0.449495	0.492625
81	FMD	F	W																											0.235543	0.414414	0.235543	0.317857	0.414414
82	Control	F	W																									0.264637	0.603687
83	Control	M	W	24.1	23	18819	16205	2.3	2.25	3.81	3.38			2.22	3.45					5.68	8.95									0.492625	0.489489	0.492625	0.339431	0.489489
84	FMD	F																												0.42459	0.646552
85	Control	F	H																											0.603687	0.304511	0.603687	0.121753	0.304511
86	FMD	F	H	30.3	28.6	32256	30476	5.88	5.07	3.23	3.22	3.23	3.22	8.68	4.41	8.68	4.41	8.68	4.41	5.18	4.97							0.604811	0.220798	0.360619	0.470968	0.360619	0.355932	0.470968
87	FMD	M	H	38.2	36	32473	31333	8.5	6.59	4.42	3.99	4.42	3.99	21.22	14.8	21.22	14.8	21.22	14.8	5.77	6.67									0.383795	0.481132	0.383795	0.398148	0.481132
88	FMD	M	W	28.8	28.4	23298	21152	3.43	3.09	2.95	2.68	2.95	2.68	2.81	3.47	2.81	3.47			7.85	6.18									0.184211	0.241486	0.184211	0.179063	0.241486
89	Control	F	H																											0.220798	0.832558	0.220798	0.518957	0.832558
90	FMD	F	H
91	FMD	F	H
92	FMD	F	B	33	29.4	39397	31244	7.46	4.8	1.53	1.18	1.53	1.18	3.76	3.43	3.76	3.43			1.53	2.62
93	FMD	M	W
94	FMD	F	W	22.8	21.8	20247	19492	2.51	2.39	0.31	0.3			2.76	1.75					2.81	1.38							0.298684	0.422287	0.637681	0.558824
95	FMD	F	A	23.4	22.6	18541	16755	2.29	2.08	0.74	0.76			3.21	1.91					1.04	0.93							0.555921	0.530864	0.471751	0.507042
96	FMD	F	H	25.8	24.9	19800	17349	3.08	2.52	0.73	0.75	0.73	0.75	1.94	2.34	1.94	2.34			2.53	3.09									0.636646	0.54902
97	Control	F	H	22	22.2	18179	18844	2.46	2.57	0.69	0.65			1.94	2.09					1.1	2.7									0.422287	0.511962
98	Control	F	A	20.4	19.3	13727	14556	1.92	1.85	0.81	0.76			1.98	2.6					2.3	2.74							0.548951	0.536585	0.530864	0.486364	0.530864	0.452206	0.486364
99	FMD	M	W	25.1	23.4	17769	15945	2.93	2.74	2.05	1.71	2.05	1.71	18.3	5.74	18.3	5.74	18.3	5.74	6.84	6.6	101	90	1.7	1.3	5.8	5.5			0.638462	0.691983	0.638462	0.769912	0.691983
100	FMD	M	W	27.5	26.2	18507	15432	2.95	2.12	1.39	0.85	1.39	0.85	2.71	2.52	2.71	2.52			4.82	5.91									0.357798	0.475207	0.357798	0.346278	0.475207
101	Control	M	O	29.3	29	24618	22623	3.66	3.37	3.54	3.34	3.54	3.34	8.13	5.59	8.13	5.59	8.13	5.59	4.66	3.19									0.536585	0.540268
102	FMD	M	W	27.8	25.3	18043	14385	2.75	2	1.95	1.24	1.95	1.24	2.91	3.09	2.91	3.09			3.21	4.47									1.19858	0.93007	1.19858	0.752874	0.93007

## Sheet: NCT02158897_data_BioAge_FMD
FMD Cohort
	Albumin		Alk Phos		Creatinine		CRP		Systolic BP		Cholesterol
ID	Baseline	3 mo	Baseline	3 mo	Baseline	3 mo	Baseline	3 mo	Baseline	3 mo	Baseline	3 mo
1
2
3
4
5
6	4.7	4.4	53	43	1.18	1.06	0.885	0.567	134	127.5	269	208
7	4.9	4.7	54	53	1.12	1.02	0.563	0.678	117.3	112	229	220
8
9	4.5	4.4	55	58	0.66	0.66	1.219	0.795	126	122	218	181
10
11	4.4	4.6	71	66	0.68	0.66	5.776	0.594	119	109	166	174
12
13
14	4.8	4.2	49	45	0.84	0.93	0.087	2.904	118.5	120	143	115
15
16
17
18
19	4.5	4.5	71	62	0.69	0.7	2.089	0.998	106	102.5	176	161
20
21
22	4.8	4.6	43	42	0.79	0.91	0.52	0.657	108	111.5	174	178
23	4.6	4.6	33	30	0.72	0.75	0.1	0.223	93.5	101.5	160	160
24	4.5	4.5	68	62	0.81	0.87	1.219	0.507	119	113.5	167	169
25	4.7	4.8	66	57	0.89	0.91	0.358	0.273	112.5	106	196	198
26	4.9	4.9	68	62	0.89	0.8	2.179	1.005	128.5	126.5	225	184
27
28
29
30	5	4.5	75	80	0.95	0.91	0.488	0.56	110	117	188	181
31
32
33	4.7	4.6	94	96	0.69	0.74	2.789	2.092	124.5	117	161	173
34
35	4.2	4.3	56	56	0.98	1.04	2.524	1.149	135	131.5	141	135
36
37
38
39
40	4.7	4.7	60	50	1.16	1.04	0.36	1.195	117.5	119.5	218	211
41
42
43	4.5	4.2	43	49	0.59	0.68	0.665	0.405	125.5	126.5	178	165
44	4.4	4.8	50	56	1.1	1.3	0.063	0.034	119.5	110.5	201	184
45
46	4.7	4.5	65	56	0.84	0.82	0.065	0.04	114	104.3	195	182
47	4.8	4.8	66	58	1.17	1.07	0.99	0.405	117	115	196	184
48
49	4.5	4.5	53	59	0.87	0.83	0.594	0.117	113.3	108.3	253	228
50
51	4.6	4.1	44	40	0.95	0.94	0.911	1.091	114.7	106	158	151
52	4.7	5.4	41	43	0.62	0.62	0.048	0.06	106	95	183	186
53	4.1	4.2	74	64	0.52	0.56	0.594	0.397	107.3	117.7	182	196
54
55	4.9	4.6	50	47	0.76	0.82	0.771	0.655	115.3	100	206	183
56
57
58	4.7	4.3	78	64	0.51	0.52	1.589	1.15	125.3	117	206	197
59	4.8	4.6	68	53	0.96	1.01	0.749	0.197	162.3	158.3	220	170
60	4.5	4.5	43	39	0.73	0.74	0.651	0.429	88	95.7	192	184
61	4.5	4.6	77	66	1.01	0.97	1.762	0.189	118	108	168	172
62
63	4.4	4.6	51	52	0.91	0.98	0.15	0.377	102	102.3	172	185
64	4.7	4.3	54	52	1.13	1.14	0.193	0.107	109.3	104.7	174	183
65	4.3	4.1	53	60	1	1.07	1.06	1.003	134.3	128	278	256
66	4.8	4.8	43	48	0.7	0.62	0.009	0.032	104.3	97.7	156	156
67
68	3.7	4.3	36	42	0.58	0.61	8.903	1.571	114.7	118	207	259
69
70	4.4	4.2	91	78	0.53	0.6	1.322	0.91	106.6	100	178	152
71	4.8	4.6	68	66	1.03	1.07	0.004	0.391	116	114.7	175	172
72	4.2	3.9	55	49	0.81	0.85	1.74	2.722	131.7	116	197	149
73	4.7	4.3	65	59	0.74	0.75	0.604	0.399	106.3	98.7	199	166
74
75
76
77
78
79
80
81	3.9	3.9	53	55	0.71	0.76	0.591	0.183	114	110.3	155	145
82
83
84	3.9	4	60	67	0.83	0.88	3.223	4.167	108.6	95.3	166	182
85	3.6	3.8	74	70	0.49	0.43	2.862	2.122	106	110.7	175	155
86	4.2	4	54	51	0.87	0.82	3.327	3.264	119.7	117.3	199	178
87
88	4.2	4.3	44	39	0.94	0.97	0.121	0.086	130	123	119	137
89	4.3	4.3	56	49	0.92	0.77	13.508	0.345	137.3	149.7	223	211
90
91
92
93
94	4	3.8	45	40	0.76	0.83	0.074	0.206	104.3	102.3	164	147
95	4.1	4.1	47	43	0.65	0.56	0.201	5.613	101.7	105.3	186	172
96	4.1	4.4	43	43	0.74	0.73	3.271	0.546	98.7	99	182	189
97	4	3.8	58	46	0.65	0.69	3.786	0.687	107.3	102.3	159	172
98	3.8	4	48	45	0.63	0.63	0.038	0.065	117	118.7	153	154
99	4.3	4.4	84	84	0.97	0.96	0.876	0.636	115	113	152	139
100	4.4	4.1	53	44	0.75	0.81	0.271	1.101	108.3	104.3	171	151
101	4.8	4.4	70	70	0.81	0.84	0.647	1.134	110.3	111	240	220
102	4.3	4.2	49	50	0.84	0.81	0.53	0.13	109	100.7	163	154
N	52	52	52	52	52	52	52	52	52	52	52	52

## Sheet: NCT02158897_data_BioAge_CTRL
Control Cohort
	Albumin		Alk Phos		Creatinine		CRP		Systolic BP		Cholesterol
ID	Baseline	3 mo	Baseline	3 mo	Baseline	3 mo	Baseline	3 mo	Baseline	3 mo	Baseline	3 mo
1
2
3
4
5
6
7
8
9
10
11
12
13
14
15
16
17
18
19
20
21
22
23
24
25
26
27
28
29
30
31
32
33
34
35
36
37
38
39
40
41
42
43
44
45
46
47
48
49	4.6	4.5	52	53	0.83	0.87	0.37	0.594	114	113.3	273	253
50
51
52
53
54
55
56
57
58
59
60
61	4.9	4.5	73	77	0.96	1.01	0.282	1.762	116.3	118	186	168
62
63
64	5.1	4.7	110	54	1.21	1.13	0.872	0.193	114.7	109.3	237	174
65	4.5	4.3	58	53	1.02	1	1.006	1.06	118.7	134.3	296	278
66
67	4.5	4.1	96	93	0.67	0.74	5.747	4.164	133.3	133	229	229
68	4.2	3.7	41	36	0.73	0.58	5.566	8.903	109.3	114.7	232	207
69	3.2	2.7	124	105	0.52	0.52	0.778	1.339	103.3	126	134	131
70
71
72	4.5	4.2	55	55	0.9	0.81	0.61	1.74	121.3	131.7	227	197
73
74	4.4	3.7	130	127	0.76	0.72	2.986	4.002	103.3	101	298	229
75	4.6	4.1	71	59	0.64	0.68	0.662	0.223	112.7	106	162	151
76
77	4.7	3.9	48	43	0.77	0.77	0.27	0.281	115.7	110.3	207	162
78
79	4.3	3.8	80	70	0.71	0.61	5.347	2.749	134	143.7	187	165
80	4.2	3.9	89	84	0.53	0.64	3.256	1.422	102	82.3	151	136
81
82	4.4	3.8	63	60	0.73	0.77	2.996	5.399	121	118	192	161
83
84
85	4.2	3.6	79	74	0.49	0.49	2.664	2.862	113.3	106	211	175
86
87
88
89	4.7	4.3	55	56	0.94	0.92	0.254	13.508	146.3	137.3	231	223
90
91
92
93
94
95
96
97	4.6	4	65	58	0.64	0.65	2.038	3.786	117.3	107.3	187	159
98	4.5	3.8	58	48	0.64	0.63	0.042	0.038	118.3	117	177	153
99
100
101	5.2	4.8	78	70	0.85	0.81	0.589	0.647	112.7	110.3	217	240
102
	19	19	19	19	19	19	19	19	19	19	19	19

## Sheet: NCT04150159_data_BioAge_FMD
FMD Cohort
	Albumin		Alk Phos		Creatinine		CRP		Systolic BP		Cholesterol
ID	Baseline	3 mo	Baseline	3 mo	Baseline	3 mo	Baseline	3 mo	Baseline	3 mo	Baseline	3 mo
1	4.4	4.3	45	41	1.69	1.5	3	1.6	138	114	158	151
2	4.7	5.2	85	92	1.1	1.02	0.7	0.5	119	110	224	234
3	4.4	3.8	28	17	1.06	0.95	1.8	3.4	125	108	161	150
4	4.4	4.3	74	54	0.78	0.86	5.9	0.3	122	122	217	206
5	5	4.6	83	80	0.69	0.57	1.3	1.2	135	126	204	174
6	4.9	4.8	40	45	0.62	0.67	4.9	5.8	112	103	166	212
7
8	4.5	4.4	79	71	1.27	1.29	0.6	0.9	121	113	214	196
9	4.6	5	77	75	0.95	1.11	1	0.5	127	112	134	106
10	4.3	4.2	96	84	0.72	0.59	0.3	0.2	138	176	131	136
11	4.4	4.7	70	74	0.77	0.88	2.3	2.5	132	116	266	291
12
13	4.4	4.6	95	85	0.94	1.01	0.3	0.4	131	130	170	189
14	4	4.4	86	93	0.84	0.83	1.9	1.1	154	112	250	288
15
16
17	4.5	4.2	136	157	0.67	0.53	2	2.8	118	128	247	205
18	4.4	4.4	83	68	0.71	0.61	7.9	19.3	140	130	223	187
19	3.9	4.1	109	87	2.03	2.2	3.8	1.2	138	166	130	147
20	4.7	4.4	104	76	0.71	0.68	1.7	1	165	124	207	154
21	4.7	4.8	81	99	0.77	0.63	2.3	0.9	147	153	204	209
22	4.4	4.3	101	84	0.95	0.91	5.4	4.7	121	125	193	187
23	4.5	4.6	57	55	0.73	0.7	5	5.3	131	126	213	191
24	4.7	4.8	52	59	1.01	1.18	3.5	3.4	145	126	181	152
25	4.5	4.6	113	74	0.9	0.95	1.5	1.9	125	114	213	210
26
27
28	4.1	4.1	105	90	0.99	0.99	27.6	2.4	158	165	201	206
29	4.6	4.5	71	72	0.87	0.82	2.9	1.7	112	112	209	217
30	4.2	4.2	86	79	0.72	0.86	2.7	1	126	116	217	224
31	4.3	4.5	82	69	0.9	0.89	7.1	5.4	123	148	203	205
32	4.4	3.9	85	62	0.64	0.59	3.2	3.7	112	114	146	135
33
34	4.2	4.5	93	81	0.77	0.8	4.2	3.3	113	113	176	180
35	3.9	3.9	132	125	0.79	0.5	7.4	6.5	145	161	196	127
36
37	4.2	4.3	91	97	0.7	0.72	5.5	4.9	103	98	163	150
38	4.4	4.6	79	76	1.03	1.07	3.4	3.3	154	129	172	134
39	4.4	4.5	129	99	1.31	1.08	3	1.3	128	118	126	113
40
41	4.5	4.3	62	68	0.87	0.88	3.4	3.8	140	154	329	281
42	4.8	4.6	65	55	0.94	1.03	0.5	0.2	142	129	298	228
43	4.4	4.3	109	98	0.89	0.79	4.4	3.1	160	138	134	135
44
N	34	34	34	34	34	34	34	34	34	34	34	34
